# Supplementary material for: Metabolic dysfunction over a life course key to healthy ageing inequality
Source: Aging Clin Exp Res. 2025 Jun 23;37(1):191. doi: 10.1007/s40520-025-03034-3 (PMC12185620; doi:10.1007/s40520-025-03034-3)
Supplement: Supplementary file 1 — Supplementary file1 (XLSX 73 KB) [file 40520_2025_3034_MOESM1_ESM.xlsx]

## Sheet: Overview
Data Set	Theme	Source	Access via	Detail	Notable data	Granularity	Linkage data	Notes
ELSA WAVE 1-9	Elderly, Existing health conditions sociodemographic perceived health	https://beta.ukdataservice.ac.uk /datacatalogue/studies/ study?id=8688#!/details	request from data service here: https://beta.ukdataservice.ac.uk/datacatalogue/ studies/study?id=8688#!/documentation	see ELSA_Datset_Waves_0-10_(Mar22)	Wealth, household income, Pension, Employment, housing and consumption, LONGNITUDINAL, perceived health, occupation (before retirement).	UNKNOWN - TO DO	Genomics and Biosample assays? ONS death register	openly accessible and information intensive user guides Data dictionary: https://portal.dementiasplatform.uk/CohortDirectory/Item?fingerPrintID=ELSA Geographic data tbc.
Obesity profile	Extrinsic health determinants of ageing	NHS Fingertips	https://fingertips.phe.org.uk/ profile/national-child-measurement- programme/data#page/4/gid/ 1938133368/ati/401/cid/4/tbm/1	% of obese adults within the country. region, UA: District and county	Obesity % and CIs relative to national average	National, Regional UA county and District level.	District, region and county	New data 2020/2021
MSK problem	LT health	NHS Fingertips	https://fingertips.phe.org.uk/profile /national-child-measurement -programme/data#page/4/gid/ 1938133219/pat/402/par /E06000001/ati/401/are/ E06000001/yrr/1/cid/4/tbm/1	% reporting a LT MSK problem	Reported MSK % relative to national average	National, Regional UA county and District level.	District, region and county	Could potentially look at 'perceived health' as a theme how this impacts ageing.
Childhood obesity	National Child measurement program	NHS Fingertips	https://fingertips.phe.org.uk/ profile/national-child-measurement -programme/data#page/4/gid/8000011/ ati/6/cid/4/tbm/1	*Prevalence of obesity and overweight * prevalence of underweight, prevalence of healthy weight	Underweight and overweight in early age year 6 prevalence based on same biomarkers.	Regional data only	Region	Look at the relative differences in adult and child obesity levels in a given area - to examine if it is a life long issue - then look at signifiicance of this relative to fast food availability and income etc.
Physical Activity	LT health	NHS Fingertips	https://fingertips.phe.org.uk/ profile/national-child-measurement -programme/data#page/3/ gid/1938133219/pat/15/par/ E92000001/ati/6/are/E12000004/ iid/93570/age/246/sex/4/cat/-1/ ctp/-1/yrr/1/cid/4/tbm/1/ page-options/car-do-0	* % of physically active children and young people * proportion of people meeting recommended 5-a-day on a usual day (adults) *% of physically active adults * % of physically inactive adults	% of physcially inactive adults	Regional data only	Region	2020/2021 - historical data available too - so can understand the trends.
Code=Point open	Location - CODE POINT DATA	OS	https://www.ordnancesurvey.co.uk/business-government/products/code-point-polygons	* POST CODE & LOCATION INFORMATION ALSO USE: https://www.getthedata.com/open-postcode-geo-api	code-point with polygons shows the notional shape (mapping data) for every postcode unit in Great Britain and includes major buildings with multiple postcodes		ALL	requires data exploration license. .shp files are availble :) Use eucilidean distance to measure how far away certain postcodes are from certain services? incl. Code-Point with polygons. For compelling visuals, Code-Point with polygons lets you apply shading to individual postcodes on a map. This means you can analyse location data at the most granular level and bring your results vividly to life…
Data per GP by CCG	Health in old age	NHS Fingertips	https://fingertips.phe.org.uk/ profile/general-practice/data#page /0/gid/2000005/pat/167/ati/7/are /C85009/iid/639/age/28/sex/ 4/cat/-1/ctp/-1/yrr/1/cid/4/tbm/1	*LifE expectancy *employment *overall experience *making an appt *waiting times *deprivation score & age demographic of all those under said GP.		Regional, MSOA (?)	MSOA (?), Region and Area code Also has 'AreaName' which is the Name of the practise - This can be liknked to the Code Point open data to map this to an exact location. Age.	% with caring responsibility - can be used for Hackney project - Information rich for an initial study look at 'Overview_CCG' in CELLO doc 2020/2021
Cancer per GP per CCG	Health in old age	NHS Fingertips	https://fingertips.phe.org.uk/ profile/general-practice/data# page/0/gid/1938132829/pat/ 167/par/E38000006/ati/7/are/ C85009/yrr/1/cid/4/tbm/1	*% reporting cancer in last 5 years, * New cancer cases, *Cervical screening *Women in older age attending *cervical screening *emmergency presentations…	Women and cancer data? Address gender discrepencies in findings (if any)	Regional, MSOA (?), CCG.	MSOA (?), Region and Area code Also has 'AreaName' which is the Name of the practise - This can be liknked to the Code Point open data to map this to an exact location	Prelim analysis might look at sociodemographic links to cancer - smoking, even areas with large industrial working economy etc. 2020/2021
CVD per GP per CCG	Health in old age	NHS Fingertips	https://fingertips.phe.org.uk/ profile/general-practice/data# page/0/gid/3000008/pat/167/par /E38000006/ati/7/are/C85009/ yrr/1/cid/4/tbm/1	* % CHD, Heart failure * CVD taking aspirin * immunised * against flu *last BP reading of paitents 80+ with CHD in last 12 months, <=140/90 (and other measures)		Reigional, MSOA, CCG	CCG - MSOA will be able to be linked via GP level data
Data per GP by CCG	CVD Heart failure - Atrial Fibrillation	NHS Fingertips	https://fingertips.phe.org.uk/pro file/general-practice/data#page/ 1/gid/3000009/pat/167/ati/7/are /C85006/iid/262/age/1/sex/4/cat /-1/ctp/-1/yrr/1/cid/4/tbm/1/ page-options/car-do-0	* Greater detail of all Heart failure, CDV and Atrial fibrillation. (Such as taking beta-blockers)		"		Note much of the fingertips data is as a % so you could argue that an approximation is all you will be able to get.
Diabetes	Health (in old age?)	NHS Fingertips	https://fingertips.phe.org.uk/ profile/general-practice/ data#page/1/gid/2000002/pat/167 /par/E38000006/ati/7/are/C85010 /yrr/1/cid/4/tbm/1/page-options/car-do-0	*Hypertension * Paitents with diabetes and proteinuria/micro- album. * Newly diagnosed paitents w. diabetes reffered to eduation program * Flu vaccination coverage *IFCC-HbA1c <=mmol/mol (data for example incls other boundaries) * Retired individuals with cholestral count of X,	Various time periods - some 2020-2021 and some 2019-2018 - Data validity - need to standardise.	"
Mental Health	Overall Health measure	NHS Fingertips	https://fingertips.phe.org.uk/ profile/general-practice/data #page/0/gid/2000003/pat/167 /par/E38000006/ati/7/are /C85010/yrr/1/cid/4/tbm/1/ page-options/car-do-0	* Depression indicators *Dementia indicators * 'Other mental health disorders'	"	"	"
Respiratory Disease	Overall Health measure	NHS Fingertips	https://fingertips.phe.org.uk/ profile/general-practice/data#page /0/gid/2000006/pat/167/par/ E38000006/ati/7/are/C85010/yrr/ 1/cid/4/tbm/1/page-options/car-do-0	COPD and relative measures, Asthma and relative measures and smoking and relative measures. Under AMR local indicators You also have the total number prescribed anti biotic ites per 1000 registered paitents per GP within each CCG. Under 'Other conditions' you also have indicators related to deafness and blindness.				For any CCG data you will be able to work with it on a national level so long as it has the same cols - which too can be manipulated -so just needs to have coverage.
				LOCAL AUTHORITY HEALTH PROFILES
Life excectancy and causes of death		NHS Fingertips	https://fingertips.phe.org.uk/ profile/health-profiles/data#page /0/gid/1938132696/pat/6/par /E12000001/ati/201/are/E06000047 /iid/90366/age/1/sex/1/cat/-1 /ctp/-1/yrr/3/cid/4/tbm/1	*life expectancy at brith (Male) * life expectancy at birth (female) *under 75 mort\lity rate from all causes *under 75 mortality rate from all cardiovascular disease * under 75 mortality rate from cancer *suicide rate	Under 75 mortality rate - target those with the highest to underpin if anything can can be uncovered relative to ageing	LSOA, Regional, National	< Geography and gender	2019-2020 only
Injuries and Ill health	Overall Health meausre (?)	NHS Fingertips	https://fingertips.phe.org.uk /profile/health-profiles/data# page/0/gid/1938132695/pat/6/ par/E12000001/ati/201/are/ E06000047/yrr/3/cid/4/tbm/1	Overview of other health indicators associated to ill health - not directly related to ageing but has some useful information	Estimated diabetes diagnosis rate, cancer diatgnpsed at an early stage, hip fractures in people aged 65 and over, estimated dementia diagnosis rate	LSOA, Regional, National	Geography and could link to age categories	dates range from 2016-2021
Behavioural risk factors			https://fingertips.phe.org.uk/ profile/health-profiles/data#page /0/gid/1938132701/pat/6/par/ E12000001/ati/201/are/E06000047 /yrr/3/cid/4/tbm/1	* Admission episodes for alcohol related conditions *smoking prevalence in adults - current smokers.		LSOA, Regional, National	Geography and could link to age categories	Might be good to include behavioural elements such as smoking as this may introduce the desired 'hidden' sociodemo graphic impact.
Child Health		NHS Fingertips	can be accessed via the link above	Under 18's conception rate/1,00. Smoking Status at time of delivery		LSOA, Regional, National	Geography and could link to age categories
Inequality		NHS Fingertips	can be accessed via the link above	*Deprivation score (IMD 2015) * Smoking prevalnece in adults in routine and manual occupatuons (18-64) *inequality in life expectancy (m&F)	Smoking prevalance in adults in routine and mannual occupations (might suggest long term smokers - long term impact).	LSOA, Regional, National	Geography and could link to age categories	IMD 2019 is available - so find the latest version of the data. If used also need to understand how the inequality in lide expectancy at birth is measured.
Wider determinants of Health		NHS Fingertips	can be accessed via the link above	*Children in low income families (u16s) * Average attainment 9 score * Percentage of people in employment *statutory homelessness.		LSOA, Regional, National	Geography and could link to age categories	statutory homelessness - refers to people who are homeless but not in priority need.
Excess winter deaths index		NHS Fingertips	can be accessed via the link above	Excess winter deaths index		LSOA, Regional, National	Geography and could link to age categories
				END
Overview of healthy ageing data		NHS Fingertips	https://fingertips.phe.org.uk /profile/healthy-ageing/data#page /1/gid/1938133280/ati/402/iid/ 90366/age/1/sex/1/cat/-1/ctp/- 1/yrr/3/cid/4/tbm/1	Much of this data repeats what has already been outlined, but is all in once place and conceptually defined as 'healthy ageing'.	Also includes data around cancer screening for bowel, cervical and breast cancer,
				BIOBANK DATA
Geneteics	Genetics: Genotyping (800,000 genome-wide variants and imputation to 90 million variants), whole exome sequencing & whole genome sequencing for all participants.	BIOBANK	* Requires access* (cost)	800,000 genome wide varaints and whole gene sequencing.	Needs access	Needs access	Needs access	Question if we already have access or if this is something that needs to be granted/ check
Biomarkers	Biomarkers available with Biobank	BIOBANK	*Requires access*	See biomarkers_forbiobank document Includes things such as: *HDL-Cholesterol * Calcium * Glucose *Alkaline Phosphatase. * Glutamyltransferase *albumin…	Needs access	Needs access	Needs access
Biomarkers - w/ Baseline assesments				* Written consent * face to face interviews and measurements * hand grip and collection of blood * salvia	Needs access	Needs access	Needs access	Biobank has a set of baselines - 2006-2010. So can track peoples health over a period of time. Which might help for the studying of ageing.
Imageing Data				Image data for: *Diabetes *T2D	Needs access	Needs access	Needs access	Dual-energy X-ray absorptiometry (DXA) and cartid and ultrasound. Performing imaging at this scale is unpreced ented and will allow researchers to identify associations between lifestyle and genetics factors - !!. Could we use imageing to bind both genetics and environment. Might be able to do natural imageing processing to classify differing groups -age groups, demograph etc. Can be used to proc…
Health related outcomes	BIOBANK	BIOBANK		Can see an overview of the different variables you can access. https://biobank.ndph.ox.ac.uk/showcase/label.cgi?id=100091	Seems to be a record Linkage process within the access which may help to map the paitents to location and to further data.			Example applications have been: Risk of type 2 diabetes and development of disease. Prostate cancer epidemiology consortium: Risk factors for prostate cancer. The prediction of asthma status using clinical and genetic variables. This resource provides us with what we intend to do with the data - argorithmically defined outcomes : https://biobank.ndph.ox.ac.uk/showcase/label.cgi?id=42
Liver disease profiles		NHS Fingertips	https://fingertips.phe.org.uk/ profile/liver-disease/data#page/1	* liver disease *Alcoholic related liver disease *Incidence of alcoholic specifc disease *Non alcoholic fatty liver disease *hepatitus * incidence of obesity.	Liver disease relating to alochol and non alcohol related disease and their interaction with socioeconomic status (available)	National
LOCAL HEALTH	Sociodemographic	NHS Fingertips	https://fingertips.phe.org.uk/profile/local-health/data#page/0/gid/1938133180/ ati/402/iid/93744/age/28/sex/4/cat/- 1/ctp/-1/yrr/1/cid/4/tbm/1	* Percentage of the total resident population who are X years old. Where X is differing age ranges. eg. * % aged 15-25 * Ethnicity and Language - BME within population, 'non-white'.. *Deprivation, housing and living environment - IMD, child poverty, houses with overcrowding and Older age poverty.	* Older age poverty - by LSOA * Ethnicity and language LSOA * Overcrowding in housing	LSOA, regional, national	Ethnicity, age grouping, poverty index - this dataset is likely to be able link all the other different variables.	Information rich - about the breakdown of demographic - age profiles and ethnicity related data.
			https://web.www.healthdatagate way.org/search?search=&tab= Datasets	HEALTH DATA RESEARCH INNOVATION GATEWAY
				CONSUMER DATA RESEARCH CENTRE
WhenFresh/Zoopla Property Transactions, Rentals and Associated Migration	Sociodemographic (movement of people?)	CDRC	https://data.cdrc.ac.uk/dataset/ whenfreshzoopla-property- transactions-rentals-and- associated-migration	*Listings for sale * Listings for rent *Associated people migration data	*Associated people migration data	Spatial polygon data - Dependant on the area you wish to focus on.	Spatial polygon data	Potential to examine the movement of people - so levels of listings and how this impacts regional and national ageing - if you are aggregating based on regions but there are lots of migration into the region this may scew results. Particularly If you are using historical data and lots of people have since moved into the area. Might be interestig to look at putting migration as a offset variable. …
The Meddin Bike-Sharing Map	Physical activity & Wellbeing	CRDC	https://data.cdrc.ac.uk/dataset /meddin-bike-sharing-world-map-data	* Access to public/ rental bike services		Spatial polygon data - Dependant on the area you wish to focus on.	Spatial polygon data
Retail centre boundaries		CRDC	https://data.cdrc.ac.uk/dataset/ retail-centre-boundaries	*Shapefile data *how online behaviour has impacted footfall			* provides boundary data about spatial regions across the UK.	Used as a binding mechanism. Also shows the component of a LSOA that makes up small shopping centres - large shopping centres etc.
Food Hygeine Rating		CRDC	https://data.cdrc.ac.uk/dataset /food-hygiene-rating-scheme-fhrs-ratings	*Food rating given to vendors based on local authority	*Food rating given to vendors based on local authority	Local authority	Local authority	Look at the nature of food vendors and how this can lead to guided assumptions about peoples eating habbits (could be linked to data about how often people eat out).
GambleAware treatment & Support survey	Behavioural	CRDC	https://data.cdrc.ac.uk/dataset /gambleaware-treatment-and- support-survey-data	* Gambling participation *Gambling harms * Demand for support and treatment *Demographic data		Local Authority	Local authority	Note where I have stated 'Local authority' it is usally that the data is also available at regional and national level too.
E-food Desert Index	Behavioural	CRDC	https://data.cdrc.ac.uk/dataset /e-food-desert-index	*Proximity and density of grocery retail facilities * Transport and accessibility * Neighbourhood socio-economic and demographic characteristics * E-commerce availability and propensity	* E-commerce availability & propensity	Local authority	Local authority	The coverage of the data is not across the whole country - but the coverage in London is good, can understand whether people shop online or not - will allow us to add a wegithing to the data which describes how many fast food shops there are on a street for eg.
Healthy ageing in residential carehomes 2014-2015.	Alternative / Behavioural	Data Servuce UK Uni of Bristol	https://beta.ukdataservice.ac.uk/ datacatalogue/studies/study?id=852700	* Case studies of older people in care homes	* Textual analysis of qualitative ageing data	International Study - also based in the UK.	International Study - also based in the uk	Can do a subproject that looks at the data from this study to do some form of textual analysis on perceived health and ageing within care homes - look at how the study has used the data and what we might be able to do with it.
British Cohort Study 1970 (BCS70)	Longnitudinal	UK Data Service	https://beta.ukdataservice.ac.uk/ datacatalogue/series/series?id= 2000053 and: https://beta.ukdataservice.ac.uk/datacatalogue/studies/study?id=8084	A wide range of topics including but not exclusive to: * Reading and Matrices Tests *Arithmetic test *Hospital Episode statistics *Townsend index of deprivation	* LSOA - Local authority.	All - 17,000 sample.	All	Information rich - has the potential to be a substudy in itself and how we can apply a genomic model to this - Can look at factors such as a vegetarian diet in adulthood/ childhood etc and such factors.
Understanding Society	Longnitudinal	UK Data Service	https://beta.ukdataservice.ac.uk /datacatalogue/series/series?id =2000053	Consumption and consumer behaviour Income, property and investment/saving Family life and marriage Labour and employment Social conditions and indicators Social behaviour and attitudes Ethnic minorities Housing Social attitudes and behaviour General [Education] Income, property and investment General [Health] General [Employment and labour]	** Accessed in multiple waves - with each wave providing access to different data.	All	Geography and dempgraphic subgroups - such as age, gender ethnicity - may also be able to look at smoker non-smoker etc	Multi-topic household survey with the purpose to better understand social and economic change in Britain at the household and indivudal level. ST & LT effects of social and economic change incl. policy interventions.
Active Lives Survey 2019-2020	Health behaviour	UK Data Service	https://beta.ukdataservice. ac.uk/datacatalogue/studies/ study?id=8899	Health Behaviour Leisure, tourism and Sport, Leisure, tourism and sport	Health Behaviour		Analysis from: gender, Social class, ethnicity, household structure and disability	Measured annually so you can begin to do a historical overview.
Community Life survey	Behavioural	UK Data Service	https://beta.ukdataservice.ac.uk/datacatalogue/studies/study?id=8867	Social welfare policy and systems Community, urban and rural life, social behaviour and attitudes, Social conditons and indicators	Social conditions and indicators, Social welfare Policy and systems	UK wide	Subgroups of the poplation - particular social group, age, ethnicity.	Random stratified sampling - as with all studies of this nature will have to highlight the problems around sample and repsonse bias being the same kind of person. But also this document is available for many years - so can do a year on year analysis to furhter look at the changes in social conditions - if and whether a certain policy or social welfare change may have led to change in conditions a…
Labour Force Survey		UK Data Service	https://beta.ukdataservice.ac.u k/datacatalogue/series/series ?id=2000026	*Average working hours per week *occupation		?	?	Allows a focus on how work life balance and stress may impact healthy ageing? For example, hours of work or personal characterstics of the household. Data is collected every six months. Sample capped at retirement(ish) age - max 64.
Community Services Dataset	ALL	Health data gateway NHS Gateway	https://web.www.healthdatagatewa y.org/dataset/5616e0a6-22f1-43a5-a2bd-dcecfa2f3b70	* Personal and demogrpahic * Social and personal circumstances * Breastfeeding and nutrition * care event and screening activity *Diagnoses * Scored assesments	*Age_BloodSpotCompletionDate *Accommstatus (indication of accomidation of current paitient) *DisabCode *County *GP_DisranceFromHome *LA_District_UnitaryAuthority *LowerSuperOutputArea_Res_2011 *NHSNOMother & NHS number * screening results for multiple disease *identified whether or not a problem is seen with the hips, heart, testes, eyes .		*nhsno	Community services data set - 778520 patients with a referral receved during a month. 185,525 children and young people, 247240 adults 19-64, 345790 65+. NHSno refers to a unique person identifer - could be a way of linking the genomic data to sociodemographic. NHSNOMother - refers to mothers NHS mother
Glaucoma dataset at UHB	Health	Health data gateway NHS Gateway	https://web.www.healthdatagatewa y.org/dataset/48c44534-0184-471e-93b8-1385f92c6631	* All relevent information related to Glaucoma (highly detailed) * Demographic data related to paitents			*Birmingham and surrounding areas only.	This dataset encompasses all patients at UHB who have received a diagnosis of primary or secondary glaucoma or ocular hypertension. Clinical metadata includes demographic information, visual acuities, central corneal thickness, intraocular pressure, optic nerve head findings, and mean deviation of the Humphrey visual fields. Age range 12-150.
Moorfields DMO Dataset 003	Health	Health data gateway NHS Gateway	https://web.www.healthdatagateway. org/dataset/120106fb-49b4-4bc0-b30c-50a59c5c6253	* Demographic *Diabetic retinopathy * Images (related to diabetes - eye scan) *Injections *OCT_readings *operation_procedure - ocular surgery data *visual_Acuity		Moorfields referal	*Demographic - Moorfields data only.
Local Health Conditions Prevalence estimate	Overall Health		https://github.com/houseof commonslibrary/local-health-data-from-QOF/blob/main/README.md	* info on GPS local authority codes & paitents LSOA codes- explore in greater detail				Data used to estimating prevalence od health conditions at LSOA level. Based on GP practise level data published through NHS digital. Maps and modelling estmates.
NIHR BioResource	Health	NHS data gateway	https://web.www.healthdatagateway.org/dataset/fc2 fcaec-bd5b-4d43-9e0c-2fed36eff0e4 https://web.www.healthdatagateway.org/dataset/4b8675d3-dd87-4cca-804c-aaf0e4ff8140 https://web.www.healthdatagateway.org/dataset/b4121feb-f91b-4e20-a19b-fa49c7a5c1c1	* contact details- nuber, postcode *	*Arthiritis p aitent identifier rheumatoid Arthiritus data * Blood group: Paitient identifier RHD postive Blood group a *Cancer : Non-hodgkin Cervix Ovarian Neoplasm of gastrointestinal tract Bladder neoplasm Prostate neoplasm Neoplasm of the lung testicular neoplasm Melanoma Gout Medication: Antiglaucoma preparations Lung surfactants agents for treatment of hemorrhoids selective serotoning agoni…	TBD	Local, NHS national codes, NHS number	We also record NHS number, where known, to allow linkage to healthcare records. Recruitment takes place at blood donor centres, disease clinics, online (particularly for the Mental Health BioResource) but also from more public settings. Over 300k samples within the dataset. See here for full list of all of the blood data collected: https://web.www.healthdatagateway.org/dataset/4b8675d3-dd87-4cca-…
NIHR BioResource	Demographcs	NHS Data gateway	https://web.www.healthdatagat eway.org/dataset/b4121feb-f91b-4e20-a19b-fa49c7a5c1c1	Broad demographics (same study as the one above): *Agebands *BMIbands *Dietry habits etc.			"	Could look at the impact of diet
NIHR BioResource	IBD- Health	NHS data gateway	https://web.www.healthd atagateway.org/dataset/18bfe765-5733-41f3-8114-0a1ec2524b5b	Biomarkers relative to IBD: (There is lots follow the link for more detail).	Look here for genotype matching data. https://web.www.healthdatagateway.o rg/dataset/3c749cfc-4008-4916-b64f-969d6a754c0f		"	In order to do recall by genotype, participants have their DNA tested using one the SNP chip arrays from eg. Illumina and Affymetrix (now Thermosfisher). The current iteration is the UK Biobank v2.1 from Thermofisher, which measures ~820k markers
Health Data Gateway (IN GENERAL)	ALL	NHS data gateway	https://web.www. healthdatagateway.org/search?search=&tab=Datasets	The following phenotypes have datasets (of some from and quality) available if such focus should be useful: (see the sheet 'Health data gateway
JenAge -AgeFactDB	Data integration in age research	JenAge	http://agefactdb.jenage.de/
Digital Ageing Atlas	Molecular/ tissue level data	Digital Ageing Atlas	https://ageing-map.org/atlas/results/?species[]=9606&t=molecular	Can look at a databse of human level molecular and cell level skeletal muscle (Eg), brain, ovary, dermis etc
Human ageing and genomic reosurces	Human ageing	Human ageing genomic resources	https://genomics.senescence.info/	Has data for longevity, gene expression, cancer, ageing diseases genomes, cell ages etc..Human tissue data
CellAge : The database of Cell Senescence Genes	Cell Senescence		https://genomics.senescence.info/cells/	Allows you to find data by searching for gene manipulations and molecular signnatures - look more into.
GenAge		Genomics	https://genomics.senescence.info/genes/index.html	Genes commonly altered during aging database complementary meta-analysis study. This database of genes related to ageing and the longevity or aging in model organisms.
					DARS - Data Access request service	NHS
COVID-19 Hospitalisation in England Survelliance System (CHESS)	COVID-19 - but also includes demographic	DARS - requires access	Have to reqauest access through this link: https://digital.nhs.uk/service s/data-access-request-service-dars/dars-products-and-services	It includes data about indivudals who required ICU treatment for COVID - but is epidemilogical and links demographics.		Paitient level
GPES data for pandemic planning and research (GDPPR)	GP Patient data	"	Same process as above.	Centralised collection of GP paitent data - may provide a good data set to look at diverse data collection. * only for the period of covid-19. - COHORT OF 54 MILLION PEOPLE?	SEE A COMPLETE OVERVIEW HERE : https://www.bmj.com/content/373/bmj.n826	Paitient level
Avon Longitudinal Study of Parents and Children (ALSPAC)	Bith cohort study	Biological samples and phenotypic, environmental, genetic and linkage data	Have to request access through this link: https://www.bristol.ac.uk/alspac/researchers/access/	Between April 1991 and December 1992 we recruited more than 14,000 pregnant women into the study and these women, the children arising from the pregnancy and now also their grandchildren have been followed up in detail ever since.
Genes & Health	Health Research for South Asians	Genomics	request data here: https://www.genesandhealth.org/researchers/apply-for-access/	Genes & Health is the world’s largest community-based study of genetics and health in British Bangladeshis and British Pakistanis.
Born in Bradford	Information here: https://borninbradford.nhs.uk/what-we-do/	Biological samples and phenotypic, environmental, genetic and linkage data	request data access here: https://borninbradford.nhs.uk/our-data/how-to-access-data/	Three cohort studies, we are tracking the lives of 60,000 people in Bradford

## Sheet: Extrinsic
Data Set	Theme	Source	Access via	Detail	Notable data	Granularity	Merge via	Notes
Behavioural risk factors			https://fingertips.phe.org.uk/ profile/health-profiles/data#page /0/gid/1938132701/pat/6/par/ E12000001/ati/201/are/E06000047 /yrr/3/cid/4/tbm/1	* Admission episodes for alcohol related conditions *smoking prevalence in adults - current smokers.		LSOA, Regional, National	Geography and could link to age categories	Might be good to include behavioural elements such as smoking as this may introduce the desired 'hidden' sociodemographic impact.
Child Health		NHS Fingertips	can be accessed via the link above	Under 18's conception rate/1,00. Smoking Status at time of delivery		LSOA, Regional, National	Geography and could link to age categories
Inequality		NHS Fingertips	can be accessed via the link above	*Deprivation score (IMD 2015) * Smoking prevalnece in adults in routine and manual occupatuons (18-64) *inequality in life expectancy (m&F)	Smoking prevalance in adults in routine and mannual occupations (might suggest long term smokers - long term impact).	LSOA, Regional, National	Geography and could link to age categories	IMD 2019 is available - so find the latest version of the data. If used also need to understand how the inequality in lide expectancy at birth is measured.
Wider determinants of Health		NHS Fingertips	can be accessed via the link above	*Children in low income families (u16s) * Average attainment 9 score * Percentage of people in employment *statutory homelessness.		LSOA, Regional, National	Geography and could link to age categories	statutory homelessness - refers to people who are homeless but not in priority need.
Excess winter deaths index		NHS Fingertips	can be accessed via the link above	Excess winter deaths index		LSOA, Regional, National	Geography and could link to age categories
Code=Point open	Location - CODE POINT DATA	OS	https://www.ordnancesurvey.co.uk/business-government/products/code-point-polygons	* POST CODE & LOCATION INFORMATION ALSO USE: https://www.getthedata.com/open-postcode-geo-api	code-point with polygons shows the notional shape (mapping data) for every postcode unit in Great Britain and includes major buildings with multiple postcodes		ALL	requires data exploration license. .shp files are availble Use eucilidean distance to measure how far away certain postcodes are from certain services? incl. Code-Point with polygons. For compelling visuals, Code-Point with polygons lets you apply shading to individual postcodes on a map. This means you can analyse location data at the most granular level and bring your results vividly to life. W…
Data per GP by CCG	Health in old age	NHS Fingertips	https://fingertips.phe.org.uk/ profile/general-practice/data#page /0/gid/2000005/pat/167/ati/7/are /C85009/iid/639/age/28/sex/ 4/cat/-1/ctp/-1/yrr/1/cid/4/tbm/1	*LifE expectancy *employment *overall experience *making an appt *waiting times *deprivation score & age demographic of all those under said GP.		Regional, MSOA (?)	MSOA (?), Region and Area code Also has 'AreaName' which is the Name of the practise - This can be liknked to the Code Point open data to map this to an exact location. Age.	% with caring responsibility - can be used for Hackney project - Information rich for an initial study look at 'Overview_CCG' in CELLO doc 2020/2021
Cancer per GP per CCG	Health in old age	NHS Fingertips	https://fingertips.phe.org.uk/ profile/general-practice/data# page/0/gid/1938132829/pat/ 167/par/E38000006/ati/7/are/ C85009/yrr/1/cid/4/tbm/1	*% reporting cancer in last 5 years, * New cancer cases, *Cervical screening *Women in older age attending *cervical screening *emmergency presentations…	Women and cancer data? Address gender discrepencies in findings (if any)	Regional, MSOA (?), CCG.	MSOA (?), Region and Area code Also has 'AreaName' which is the Name of the practise - This can be liknked to the Code Point open data to map this to an exact location	Prelim analysis might look at sociodemographic links to cancer - smoking, even areas with large industrial working economy etc. 2020/2021
LOCAL HEALTH	Sociodemographic	NHS Fingertips	https://fingertips.phe.org.uk/profile/local-health/data#page/0/gid/1938133180/ ati/402/iid/93744/age/28/sex/4/cat/- 1/ctp/-1/yrr/1/cid/4/tbm/1	* Percentage of the total resident population who are X years old. Where X is differing age ranges. eg. * % aged 15-25 * Ethnicity and Language - BME within population, 'non-white'.. *Deprivation, housing and living environment - IMD, child poverty, houses with overcrowding and Older age poverty.	* Older age poverty - by LSOA * Ethnicity and language LSOA * Overcrowding in housing	LSOA, regional, national	Ethnicity, age grouping, poverty index - this dataset is likely to be able link all the other different variables.	Information rich - about the breakdown of demographic - age profiles and ethnicity related data.
The Meddin Bike-Sharing Map	Physical activity & Wellbeing	CRDC	https://data.cdrc.ac.uk/dataset /meddin-bike-sharing-world-map-data	* Access to public/ rental bike services		Spatial polygon data - Dependant on the area you wish to focus on.	Spatial polygon data
Retail centre boundaries		CRDC	https://data.cdrc.ac.uk/dataset/ retail-centre-boundaries	*Shapefile data *how online behaviour has impacted footfall			* provides boundary data about spatial regions across the UK.	Used as a binding mechanism. Also shows the component of a LSOA that makes up small shopping centres - large shopping centres etc.
Food Hygeine Rating		CRDC	https://data.cdrc.ac.uk/dataset /food-hygiene-rating-scheme-fhrs-ratings	*Food rating given to vendors based on local authority	*Food rating given to vendors based on local authority	Local authority	Local authority	Look at the nature of food vendors and how this can lead to guided assumptions about peoples eating habbits (could be linked to data about how often people eat out).
GambleAware treatment & Support survey	Behavioural	CRDC	https://data.cdrc.ac.uk/dataset /gambleaware-treatment-and- support-survey-data	* Gambling participation *Gambling harms * Demand for support and treatment *Demographic data		Local Authority	Local authority	Note where I have stated 'Local authority' it is usally that the data is also available at regional and national level too.
E-food Desert Index	Behavioural	CRDC	https://data.cdrc.ac.uk/dataset /e-food-desert-index	*Proximity and density of grocery retail facilities * Transport and accessibility * Neighbourhood socio-economic and demographic characteristics * E-commerce availability and propensity	* E-commerce availability & propensity	Local authority	Local authority	The coverage of the data is not across the whole country - but the coverage in London is good, can understand whether people shop online or not - will allow us to add a wegithing to the data which describes how many fast food shops there are on a street for eg.
Understanding Society	Longnitudinal	UK Data Service	https://beta.ukdataservice.ac.uk /datacatalogue/series/series?id =2000053	Consumption and consumer behaviour Income, property and investment/saving Family life and marriage Labour and employment Social conditions and indicators Social behaviour and attitudes Ethnic minorities Housing Social attitudes and behaviour General [Education] Income, property and investment General [Health] General [Employment and labour]	** Accessed in multiple waves - with each wave providing access to different data.	All	Geography and dempgraphic subgroups - such as age, gender ethnicity - may also be able to look at smoker non-smoker etc	Multi-topic household survey with the purpose to better understand social and economic change in Britain at the household and indivudal level. ST & LT effects of social and economic change incl. policy interventions.
Active Lives Survey 2019-2020	Health behaviour	UK Data Service	https://beta.ukdataservice. ac.uk/datacatalogue/studies/ study?id=8899	Health Behaviour Leisure, tourism and Sport, Leisure, tourism and sport	Health Behaviour		Analysis from: gender, Social class, ethnicity, household structure and disability	Measured annually so you can begin to do a historical overview.

## Sheet: Intrinsic
Data Set	Theme	Source	Access via	Detail	Notable data	Granularity	Merge via	Notes
Diabetes	Health (in old age?)	NHS Fingertips	https://fingertips.phe.org.uk/ profile/general-practice/ data#page/1/gid/2000002/pat/167 /par/E38000006/ati/7/are/C85010 /yrr/1/cid/4/tbm/1/page-options/car-do-0	*Hypertension * Paitents with diabetes and proteinuria/micro- album. * Newly diagnosed paitents w. diabetes reffered to eduation program * Flu vaccination coverage *IFCC-HbA1c <=mmol/mol (data for example incls other boundaries) * Retired individuals with cholestral count of X,	Various time periods - some 2020-2021 and some 2019-2018 - Data validity - need to standardise.
Geneteics	Genetics: Genotyping (800,000 genome-wide variants and imputation to 90 million variants), whole exome sequencing & whole genome sequencing for all participants.	BIOBANK	* Requires access* (cost)	800,000 genome wide varaints and whole gene sequencing.	Needs access	Needs access	Needs access
Biomarkers	Biomarkers available with Biobank	BIOBANK	*Requires access*	See biomarkers_forbiobank document Includes things such as: *HDL-Cholesterol * Calcium * Glucose *Alkaline Phosphatase. * Glutamyltransferase *albumin…	Needs access	Needs access	Needs access
NIHR BioResource	Health	NHS data gateway	https://web.www.healthdatagateway.org/dataset/fc2 fcaec-bd5b-4d43-9e0c-2fed36eff0e4 https://web.www.healthdatagateway.org/dat aset/4b8675d3-dd87-4cca-804c-aaf0e4ff8140 https://web.www.healthdataga teway.org/dataset/b4121feb-f91 b-4e20-a19b-fa49c7a5c1c1	* contact details- nuber, postcode *	*Arthiritis p aitent identifier rheumatoid Arthiritus data * Blood group: Paitient identifier RHD postive Blood group a *Cancer : Non-hodgkin Cervix Ovarian Neoplasm of gastrointestinal tract Bladder neoplasm Prostate neoplasm Neoplasm of the lung testicular neoplasm Melanoma Gout Medication: Antiglaucoma preparations Lung surfactants agents for treatment of hemorrhoids selective serotoning agoni…	TBD	Local, NHS national codes, NHS number	We also record NHS number, where known, to allow linkage to healthcare records. Recruitment takes place at blood donor centres, disease clinics, online (particularly for the Mental Health BioResource) but also from more public settings. Over 300k samples within the dataset. See here for full list of all of the blood data collected: https://web.www.healthdatagateway.org/dataset/4b8675d3-dd87-4cca-…
Imageing Data				Image data for: *Diabetes *T2D	Needs access	Needs access	Needs access	Dual-energy X-ray absorptiometry (DXA) and cartid and ultrasound. Performing imaging at this scale is unpreced ented and will allow researchers to identify associations between lifestyle and genetics factors - !!. Could we use imageing to bind both genetics and environment. Might be able to do natural imageing processing to classify differing groups -age groups, demograph etc. Can be used to proc…
Health related outcomes	BIOBANK	BIOBANK		Can see an overview of the different variables you can access. https://biobank.ndph.ox.ac.uk/showcase/label.cgi?id=100091	Seems to be a record Linkage process within the access which may help to map the paitents to location and to further data.			Example applications have been: Risk of type 2 diabetes and development of disease. Prostate cancer epidemiology consortium: Risk factors for prostate cancer. The prediction of asthma status using clinical and genetic variables. This resource provides us with what we intend to do with the data - argorithmically defined outcomes : https://biobank.ndph.ox.ac.uk/showcase/label.cgi?id=42
NIHR BioResource	Demographcs	NHS Data gateway	https://web.www.healthdatagat eway.org/dataset/b4121feb-f91b-4e20-a19b-fa49c7a5c1c1	Broad demographics (same study as the one above): *Agebands *BMIbands *Dietry habits etc.			"	Could look at the impact of diets
NIHR BioResource	IBD- Health	NHS data gateway	https://web.www.healthd atagateway.org/dataset/18bfe765-5733-41f3-8114-0a1ec2524b5b	Biomarkers relative to IBD: (There is lots follow the link for more detail).	Look here for genotype matching data. https://web.www.healthdatagateway.o rg/dataset/3c749cfc-4008-4916-b64f-969d6a754c0f		"	In order to do recall by genotype, participants have their DNA tested using one the SNP chip arrays from eg. Illumina and Affymetrix (now Thermosfisher). The current iteration is the UK Biobank v2.1 from Thermofisher, which measures ~820k markers
Health Data Gateway (IN GENERAL)	ALL	NHS data gateway	https://web.www. healthdatagateway.org/search?search=&tab=Datasets	The following phenotypes have datasets (of some from and quality) available if such focus should be useful: (see the sheet 'Health data gateway
JenAge -AgeFactDB	Data integration in age research	JenAge	http://agefactdb.jenage.de/
Digital Ageing Atlas	Molecular/ tissue level data	Digital Ageing Atlas	https://ageing-map.org/atlas/results/?species[]=9606&t=molecular	Can look at a databse of human level molecular and cell level skeletal muscle (Eg), brain, ovary, dermis etc
Human ageing and genomic reosurces	Human ageing	Human ageing ge nomic resources	https://genomics.senescence.info/	Has data for longevity, gene expression, cancer, ageing diseases genomes, cell ages etc..Human tissue data
CellAge : The database of Cell Senescence Genes	Cell Senescence		https://genomics.senescence.info/cells/	Allows you to find data by searching for gene manipulations and molecular signnatures - look more into.
GenAge		Genomics	https://genomics.senescence.info/genes/index.html	Genes commonly altered during aging database complementary meta-analysis study. This database of genes related to ageing and the longevity or aging in model organisms.
					DARS - Data Access request service	NHS
COVID-19 Hospitalisation in England Survelliance System (CHESS)	COVID-19 - but also includes demographic	DARS - requires access	Have to reqauest access through this link: https://digital.nhs.uk/service s/data-access-request-service-dars/dars-products-and-services	It includes data about indivudals who required ICU treatment for COVID - but is epidemilogical and links demographics.		Paitient level
GPES data for pandemic planning and research (GDPPR)	GP Patient data	"	Same process as above.	Centralised collection of GP paitent data - may provide a good data set to look at diverse data collection. * only for the period of covid-19. - COHORT OF 54 MILLION PEOPLE?	SEE A COMPLETE OVERVIEW HERE : https://www.bmj.com/content/373/bmj.n826	Paitient level
ASSAY DATA?			https://www.ncbi.nlm.nih.gov/geo/query/acc.cgi?acc=GSE41169
Alphafold genetic databases			https://github.com/deepmind/alphafold/blob/main/README.md
Array Express	Functional genomics data		https://www.ebi.ac.uk/arrayexpress/search.html?query=cancer+	Over 2615526 Assays - lots of open access data to experiment with.
Heritability of the human face shape	Alternate source of data		https://heritabilitymaps.info/

## Sheet: Hybrid
Data Set	Theme	Source	Access via	Detail	Notable data	Granularity	Merge via	Notes
ELSA WAVE 1-10	Elderly, Existing health conditions sociodemographic perceived health	https://beta.ukdataservice.ac.uk /datacatalogue/studies/ study?id=8688#!/details	request from data service here: https://beta.ukdataservice.ac.uk/datacatalogue/ studies/study?id=8688#!/documentation	see ELSA_Datset_Waves_0-10_(Mar22)	Wealth, household income, Pension, Employment, housing and consumption, LONGNITUDINAL, perceived health, occupation (before retirement).	UNKNOWN - TO DO	Genomics and Biosample assays? ONS death register	openly accessible and information intensive user guides Data dictionary: https://portal.dementiasplatform.uk/CohortDirectory/Item?fingerPrintID=ELSA Geographic data tbc.
FIND THAT POSTCODE - REGIONAL DATA BASED ON A POSTCODE incl. shp			https://findthatpostcode.uk/postcodes/SW1A%201AA.html		States which CCG the postcode falls in, long latitude
Obesity profile	Extrinsic health determinants of ageing	NHS Fingertips	https://fingertips.phe.org.uk/ profile/national-child-measurement- programme/data#page/4/gid/ 1938133368/ati/401/cid/4/tbm/1	% of obese adults within the country. region, UA: District and county	Obesity % and CIs relative to national average	National, Regional UA county and District level.	District, region and county	New data 2020/2021
MSK problem	LT health	NHS Fingertips	https://fingertips.phe.org.uk/profile /national-child-measurement -programme/data#page/4/gid/ 1938133219/pat/402/par /E06000001/ati/401/are/ E06000001/yrr/1/cid/4/tbm/1	% reporting a LT MSK problem	Reported MSK % relative to national average	National, Regional UA county and District level.	District, region and county	Could potentially look at 'perceived health' as a theme how this impacts ageing.
Childhood obesity	National Child measurement program	NHS Fingertips	https://fingertips.phe.org.uk/ profile/national-child-measurement -programme/data#page/4/gid/8000011/ ati/6/cid/4/tbm/1	*Prevalence of obesity and overweight * prevalence of underweight, prevalence of healthy weight	Underweight and overweight in early age year 6 prevalence based on same biomarkers.	Regional data only	Region	Look at the relative differences in adult and child obesity levels in a given area - to examine if it is a life long issue - then look at signifiicance of this relative to fast food availability and income etc.
Cancer per GP per CCG	Health in old age	NHS Fingertips	https://fingertips.phe.org.uk/ profile/general-practice/data# page/0/gid/1938132829/pat/ 167/par/E38000006/ati/7/are/ C85009/yrr/1/cid/4/tbm/1	*% reporting cancer in last 5 years, * New cancer cases, *Cervical screening *Women in older age attending *cervical screening *emmergency presentations…	Women and cancer data? Address gender discrepencies in findings (if any)	Regional, MSOA (?), CCG.	MSOA (?), Region and Area code Also has 'AreaName' which is the Name of the practise - This can be liknked to the Code Point open data to map this to an exact location	Prelim analysis might look at sociodemographic links to cancer - smoking, even areas with large industrial working economy etc. 2020/2021
CVD per GP per CCG	Health in old age	NHS Fingertips	https://fingertips.phe.org.uk/ profile/general-practice/data# page/0/gid/3000008/pat/167/par /E38000006/ati/7/are/C85009/ yrr/1/cid/4/tbm/1	* % CHD, Heart failure * CVD taking aspirin * immunised * against flu *last BP reading of paitents 80+ with CHD in last 12 months, <=140/90 (and other measures)		Reigional, MSOA, CCG	CCG - MSOA will be able to be linked via GP level data
Data per GP by CCG	CVD Heart failure - Atrial Fibrillation	NHS Fingertips	https://fingertips.phe.org.uk/pro file/general-practice/data#page/ 1/gid/3000009/pat/167/ati/7/are /C85006/iid/262/age/1/sex/4/cat /-1/ctp/-1/yrr/1/cid/4/tbm/1/ page-options/car-do-0	* Greater detail of all Heart failure, CDV and Atrial fibrillation. (Such as taking beta-blockers)		"		Note much of the fingertips data is as a % so you could argue that an approximation is all you will be able to get.
Mental Health	Overall Health measure	NHS Fingertips	https://fingertips.phe.org.uk/ profile/general-practice/data #page/0/gid/2000003/pat/167 /par/E38000006/ati/7/are /C85010/yrr/1/cid/4/tbm/1/ page-options/car-do-0	* Depression indicators *Dementia indicators * 'Other mental health disorders'	"	"	"
Respiratory Disease	Overall Health measure	NHS Fingertips	https://fingertips.phe.org.uk/ profile/general-practice/data#page /0/gid/2000006/pat/167/par/ E38000006/ati/7/are/C85010/yrr/ 1/cid/4/tbm/1/page-options/car-do-0	COPD and relative measures, Asthma and relative measures and smoking and relative measures. Under AMR local indicators You also have the total number prescribed anti biotic ites per 1000 registered paitents per GP within each CCG. Under 'Other conditions' you also have indicators related to deafness and blindness.				For any CCG data you will be able to work with it on a national level so long as it has the same cols - which too can be manipulated -so just needs to have coverage.
Life excectancy and causes of death		NHS Fingertips	https://fingertips.phe.org.uk/ profile/health-profiles/data#page /0/gid/1938132696/pat/6/par /E12000001/ati/201/are/E06000047 /iid/90366/age/1/sex/1/cat/-1 /ctp/-1/yrr/3/cid/4/tbm/1	*life expectancy at brith (Male) * life expectancy at birth (female) *under 75 mort\lity rate from all causes *under 75 mortality rate from all cardiovascular disease * under 75 mortality rate from cancer *suicide rate	Under 75 mortality rate - target those with the highest to underpin if anything can can be uncovered relative to ageing	LSOA, Regional, National	< Geography and gender	2019-2020 only
Injuries and Ill health	Overall Health meausre (?)	NHS Fingertips	https://fingertips.phe.org.uk /profile/health-profiles/data# page/0/gid/1938132695/pat/6/ par/E12000001/ati/201/are/ E06000047/yrr/3/cid/4/tbm/1	Overview of other health indicators associated to ill health - not directly related to ageing but has some useful information	Estimated diabetes diagnosis rate, cancer diatgnpsed at an early stage, hip fractures in people aged 65 and over, estimated dementia diagnosis rate	LSOA, Regional, National	Geography and could link to age categories	dates range from 2016-2021
Overview of healthy ageing data		NHS Fingertips	https://fingertips.phe.org.uk /profile/healthy-ageing/data#page /1/gid/1938133280/ati/402/iid/ 90366/age/1/sex/1/cat/-1/ctp/- 1/yrr/3/cid/4/tbm/1	Much of this data repeats what has already been outlined, but is all in once place and conceptually defined as 'healthy ageing'.	Also includes data around cancer screening for bowel, cervical and breast cancer,
Liver disease profiles		NHS Fingertips	https://fingertips.phe.org.uk/ profile/liver-disease/data#page/1	* liver disease *Alcoholic related liver disease *Incidence of alcoholic specifc disease *Non alcoholic fatty liver disease *hepatitus * incidence of obesity.	Liver disease relating to alochol and non alcohol related disease and their interaction with socioeconomic status (available)	National
British Cohort Study 1970 (BCS70)	Longnitudinal	UK Data Service	https://beta.ukdataservice.ac.uk/ datacatalogue/series/series?id= 2000053 and: https://beta.ukdataservice.ac.uk/datacatalogue/studies/study?id=8084	A wide range of topics including but not exclusive to: * Reading and Matrices Tests *Arithmetic test *Hospital Episode statistics *Townsend index of deprivation	* LSOA - Local authority.	All - 17,000 sample.	All	Information rich - has the potential to be a substudy in itself and how we can apply a genomic model to this - Can look at factors such as a vegetarian diet in adulthood/ childhood etc and such factors. DO METAANALYSIS on the findings from this study- Findings have found that children who were breastfed go onto be healthier etc.
Understanding Society	Longnitudinal	UK Data Service	https://beta.ukdataservice.ac.uk /datacatalogue/series/series?id =2000053	Consumption and consumer behaviour Income, property and investment/saving Family life and marriage Labour and employment Social conditions and indicators Social behaviour and attitudes Ethnic minorities Housing Social attitudes and behaviour General [Education] Income, property and investment General [Health] General [Employment and labour]	** Accessed in multiple waves - with each wave providing access to different data.	All	Geography and dempgraphic subgroups - such as age, gender ethnicity - may also be able to look at smoker non-smoker etc	Multi-topic household survey with the purpose to better understand social and economic change in Britain at the household and indivudal level. ST & LT effects of social and economic change incl. policy interventions.
Community Life survey	Behavioural	UK Data Service	https://beta.ukdataservice.ac.uk/datacatalogue/studies/study?id=8867	Social welfare policy and systems Community, urban and rural life, social behaviour and attitudes, Social conditons and indicators	Social conditions and indicators, Social welfare Policy and systems	UK wide	Subgroups of the poplation - particular social group, age, ethnicity.	Random stratified sampling - as with all studies of this nature will have to highlight the problems around sample and repsonse bias being the same kind of person. But also this document is available for many years - so can do a year on year analysis to furhter look at the changes in social conditions - if and whether a certain policy or social welfare change may have led to change in conditions a…
Labour Force Survey		UK Data Service	https://beta.ukdataservice.ac.u k/datacatalogue/series/series ?id=2000026	*Average working hours per week *occupation		?	?	Allows a focus on how work life balance and ageing. For example, hours of work or personal characterstics of the household. Data is collected every six months. Sample capped at retirement(ish) age - max 64.
Community Services Dataset	ALL	Health data gateway NHS Gateway	https://web.www.healthdatagatewa y.org/dataset/5616e0a6-22f1-43a5-a2bd-dcecfa2f3b70	* Personal and demogrpahic * Social and personal circumstances * Breastfeeding and nutrition * care event and screening activity *Diagnoses * Scored assesments	*Age_BloodSpotCompletionDate *Accommstatus (indication of accomidation of current paitient) *DisabCode *County *GP_DisranceFromHome *LA_District_UnitaryAuthority *LowerSuperOutputArea_Res_2011 *NHSNOMother & NHS number * screening results for multiple disease *identified whether or not a problem is seen with the hips, heart, testes, eyes .		*nhsno	Community services data set - 778520 patients with a referral receved during a month. 185,525 children and young people, 247240 adults 19-64, 345790 65+. NHSno refers to a unique person identifer - could be a way of linking the genomic data to sociodemographic. NHSNOMother - refers to mothers NHS mother.
Glaucoma dataset at UHB	Health	Health data gateway NHS Gateway	https://web.www.healthdatagatewa y.org/dataset/48c44534-0184-471e-93b8-1385f92c6631	* All relevent information related to Glaucoma (highly detailed) * Demographic data related to paitents			*Birmingham and surrounding areas only.	This dataset encompasses all patients at UHB who have received a diagnosis of primary or secondary glaucoma or ocular hypertension. Clinical metadata includes demographic information, visual acuities, central corneal thickness, intraocular pressure, optic nerve head findings, and mean deviation of the Humphrey visual fields. Age range 12-150.
Moorfields DMO Dataset 003	Health	Health data gateway NHS Gateway	https://web.www.healthdatagateway. org/dataset/120106fb-49b4-4bc0-b30c-50a59c5c6253	* Demographic *Diabetic retinopathy * Images (related to diabetes - eye scan) *Injections *OCT_readings *operation_procedure - ocular surgery data *visual_Acuity		Moorfields referal	*Demographic - Moorfields data only.
Local Health Conditions Prevalence estimate	Overall Health		https://github.com/houseof commonslibrary/local-health-data-from-QOF/blob/main/README.md	* info on GPS local authority codes & paitents LSOA codes- explore in greater detail				Data used to estimating prevalence od health conditions at LSOA level. Based on GP practise level data published through NHS digital. Maps and modelling estmates.

## Sheet: Other
Data Set	Theme	Source	Access via	Detail	Notable data	Granularity	Merge via	Column1
Code=Point open	Location - CODE POINT DATA	OS	https://www.ordnancesurvey.co.uk/business-government/products/code-point-polygons	* POST CODE & LOCATION INFORMATION ALSO USE: https://www.getthedata.com/open-postcode-geo-api	code-point with polygons shows the notional shape (mapping data) for every postcode unit in Great Britain and includes major buildings with multiple postcodes		ALL	requires data exploration license. .shp files are availble. Use eucilidean distance to measure how far away certain postcodes are from certain services? incl. Code-Point with polygons. For compelling visuals, Code-Point with polygons lets you apply shading to individual postcodes on a map. This means you can analyse location data at the most granular level and bring your results vividly to life. …

## Sheet: IMD
Index of Multiple Deprivation Variables:
LSOA code (2011)', 'LSOA name (2011)',
'Local Authority District code (2019)',
'Local Authority District name (2019)',
'Index of Multiple Deprivation (IMD) Score',
'Index of Multiple Deprivation (IMD) Rank (where 1 is most deprived)',
'Index of Multiple Deprivation (IMD) Decile (where 1 is most deprived 10% of LSOAs)',
'Income Score (rate)', 'Income Rank (where 1 is most deprived)',
'Income Decile (where 1 is most deprived 10% of LSOAs)',
'Employment Score (rate)', 'Employment Rank (where 1 is most deprived)',
'Employment Decile (where 1 is most deprived 10% of LSOAs)',
'Education, Skills and Training Score',
'Education, Skills and Training Rank (where 1 is most deprived)',
'Education, Skills and Training Decile (where 1 is most deprived 10% of LSOAs)',
'Health Deprivation and Disability Score',
'Health Deprivation and Disability Rank (where 1 is most deprived)',
'Health Deprivation and Disability Decile (where 1 is most deprived 10% of LSOAs)',
'Crime Score', 'Crime Rank (where 1 is most deprived)',
'Crime Decile (where 1 is most deprived 10% of LSOAs)',
'Barriers to Housing and Services Score',
'Barriers to Housing and Services Rank (where 1 is most deprived)',
'Barriers to Housing and Services Decile (where 1 is most deprived 10% of LSOAs)',
'Living Environment Score',
'Living Environment Rank (where 1 is most deprived)',
'Living Environment Decile (where 1 is most deprived 10% of LSOAs)',
'Income Deprivation Affecting Children Index (IDACI) Score (rate)',
'Income Deprivation Affecting Children Index (IDACI) Rank (where 1 is most deprived)',
'Income Deprivation Affecting Children Index (IDACI) Decile (where 1 is most deprived 10% of LSOAs)',
'Income Deprivation Affecting Older People (IDAOPI) Score (rate)',
'Income Deprivation Affecting Older People (IDAOPI) Rank (where 1 is most deprived)',
'Income Deprivation Affecting Older People (IDAOPI) Decile (where 1 is most deprived 10% of LSOAs)',
'Children and Young People Sub-domain Score',
'Children and Young People Sub-domain Rank (where 1 is most deprived)',
'Children and Young People Sub-domain Decile (where 1 is most deprived 10% of LSOAs)',
'Adult Skills Sub-domain Score',
'Adult Skills Sub-domain Rank (where 1 is most deprived)',
'Adult Skills Sub-domain Decile (where 1 is most deprived 10% of LSOAs)',
'Geographical Barriers Sub-domain Score',
'Geographical Barriers Sub-domain Rank (where 1 is most deprived)',
'Geographical Barriers Sub-domain Decile (where 1 is most deprived 10% of LSOAs)',
'Wider Barriers Sub-domain Score',
'Wider Barriers Sub-domain Rank (where 1 is most deprived)',
'Wider Barriers Sub-domain Decile (where 1 is most deprived 10% of LSOAs)',
'Indoors Sub-domain Score',
'Indoors Sub-domain Rank (where 1 is most deprived)',
'Indoors Sub-domain Decile (where 1 is most deprived 10% of LSOAs)',
'Outdoors Sub-domain Score',
'Outdoors Sub-domain Rank (where 1 is most deprived)',
'Outdoors Sub-domain Decile (where 1 is most deprived 10% of LSOAs)',
'Total population: mid 2015 (excluding prisoners)',
'Dependent Children aged 0-15: mid 2015 (excluding prisoners)',
'Population aged 16-59: mid 2015 (excluding prisoners)',
'Older population aged 60 and over: mid 2015 (excluding prisoners)',
'Working age population 18-59/64: for use with Employment Deprivation Domain (excluding prisoners) ']

## Sheet: Health Data Research
The following phenotypes are available with additional data collection
Abdominal Aortic Aneurysm
Abdominal Hernia
Acarbose
Ace Inhibitors
Acei Loop Diuretic (M1)
Acerbose
Acne
Actinic Keratosis
Acute Kidney Injury
Agranulocytosis
Aids
Alcohol
Alcohol Consumption
Alcohol Intake
Alcohol Problems
Alcoholic Liver Disease
Allergic And Chronic Rhinitis
Alopecia Areata
Alpha Blockers
Alpha-blockers
Amiodarone (M2)
Anal Fissure
Anaphylaxis				https://cprd.com/cprd-linked-data		For an outline of how the data might link
Angina
Angiodysplasia Of Colon
Angiotensin-iireceptorantagonists
Ankylosing Spondylitis
Anorectal Fistula
Anorectal Prolapse
Anorexia And Bulimia Nervosa
Anterior And Intermediate Uveitis
Anticoagulants
Antidepressant
Antidiabetic Medications
Antiepileptic
Antihypertensive Drugs
Antiplatelet Agents
Antiplatelets
Antipsychotic
Antipsychotics (P13)
Anxiety
Anxiety Disorder
Anxiety Disorders
Anxiolitics
Anxiolytic Hypnotic
Aplastic Anaemias
Appendicitis
Arrhythmia
Asbestosis
Aspiration Pneumonitis
Aspirin (P3_p11)
Asthma
Asthma (P1)
Asthma Clinicals
Asthma Drugs
Atrial Fibrillation
Atrioventricular Block, Complete
Atrioventricular Block, First Degree
Atrioventricular Block, Second Degree
Attention-deficit/hyperactivity Disorder (Adhd)
Attention-deficit/hyperactivity Disorder (Adhd) Prod Codes
Atypical Apds
Autism And Asperger's Syndrome
Autism Spectrum
Autoimmune Liver Disease
Back Pain
Bacterial Diseases (Excl Tb)
Bacterial Sepsis Of Newborn
Barrett's Oesophagus
Bell's Palsy
Benign Neoplasm And Polyp Of Uterus
Benign Neoplasm Of Brain And Other Parts Of Central Nervous System
Benign Neoplasm Of Colon, Rectum, Anus And Anal Canal
Benign Neoplasm Of Ovary
Benign Neoplasm Of Stomach And Duodenum
Benzodiazepines
Beta Blockers
Beta-blockers
Betablockers (P1)
Bifascicular Block
Bipolar Affective Disorder And Mania
Bipolar Disorder
Bisphosphonates
Blood Pressure
Blood Pressure Measurement
Blood Sugar
Body Mass Index
Body Mass Index (P17)
Borderline Personality Disorder
Breast Cancer
Breast Cancer Gene (P19)
Bronchiectasis
Bronchiestasis
Ca Channel Blocker
Calcium Blockers
Calcium Channel Blockers
Cancer
Cancer Immunotherapy Medication
Carcinoma In Situ_cervical
Cardiac Failure
Cardiovascular Disease
Cardiovascular Disease (Cvd) Risk Score
Cardiovascular Disease (Psoriasis Association Study With Cvd)
Cardiovascular Event
Cardiovascular Events
Carpal Tunnel Syndrome
Case Definition For Alcohol Dependence
Cataract
Cerebral Palsy
Charlson Comorbidity Index
Chemotherapy Medication
Cholangitis
Cholecystitis
Cholelithiasis
Cholesterol Level
Chronic Kidney Disease
Chronic Kidney Disease (Ckd)
Chronic Obstructive Pulmonary Disease
Chronic Obstructive Pulmonary Disease (Copd)
Chronic Pulmonary Disease
Chronic Renal Disease
Chronic Sinusitis
Chronic Viral Hepatitis
Clinically Significant Alcohol Misuse
Clopidogrel (P3)
Coeliac Disease
Cold
Collapsed Vertebra
Colon Cancer
Comorbidities
Conduct Disorder
Congenital Anomalies In Children
Congenital Malformations Of Cardiac Septa
Congestive Cardiac Failure
Congestive Heart Disease
Contrceptive
Copd
Coronary Artery Bypass Grafting
Coronary Heart Disease
Coronary Heart Disease (Chd)
Coronary Heart Disease Not Otherwise Specified
Coronary Revascularisation
Covid-19 Infection
Crohn's Disease
Current Smoker (P18)
Cystic Fibrosis
Delirium, Not Induced By Alcohol And Other Psychoactive Substances
Dementia
Dementia (P13)
Depot Apds
Depression
Dermatitis (Atopc/contact/other/unspecified)
Diabetes
Diabetes Medication
Diabetes Mellitus
Diabetes Mellitus Type Ii (Dmii)
Diabetes Mellitus, Of Various Forms
Diabetic Complications
Diabetic Neurological Complications
Diabetic Ophthalmic Complications
Diaphragmatic Hernia
Digoxin (P9)
Dilated Cardiomyopathy
Diseases Causing Hypoglycemia
Disorders Of Autonomic Nervous System
Diuretics
Diuretics Thiazide
Diverticular Disease Of Intestine (Acute And Chronic)
Down's Syndrome
Dpp-4inhibitors
Dpp4
Drugs
Dysmenorrhoea
Ear And Upper Respiratory Tract Infections
Eating Disorder
Ehnicity
Encephalitis
End Stage Renal Disease
End-stage Renal Disease (Esrd)
Endometrial Hyperplasia And Hypertrophy
Endometriosis
Enteropathic Arthropathy
Enthesopathies & Synovial Disorders
Eosinophils
Epilepsy
Epilepsy Clinicals
Epilepsy Drugs
Erectile Dysfunction
Essential Tremor
Ethnic Status
Ethnicity
Exercise Testing
Extra Referral Codes
Eye Infections
Fatty Liver
Female Genital Prolapse
Female Infertility
Female Pelvic Inflammatory Disease
Fibromatoses
Folate Deficiency Anaemia
Fracture Of Hip
Fracture Of Wrist
Gastritis And Duodenitis
Gastro-oesophageal Reflux Disease
Gastroprotection
Giant Cell Arteritis
Glaucoma
Glinide
Glitazone (P5)
Glomerulonephritis
Glp-1receptoragonists
Gout
Gpl1
Haemangioma, Any Site
Hba1c Testing
Hdl Cholesterol
Hearing Loss
Heart Failure
Heart Failure (P5)
Heart Rate
Hemiplegia And Paraplegia
Hepatic Failure
Hidradenitis Suppurativa
High Birth Weight
Hiv
Hodgkin Lymphoma
Homelessness
Hormone Replacement Drugs
Hormone Replacement Therapy
Hrt Oestrogens (P19)
Hydrocoele (Incl Infected)
Hyperkinetic Disorders
Hyperparathyroidism
Hyperplasia Of Prostate
Hypertension
Hypertension (Ht)
Hypertrophic Cardiomyopathy
Hypertrophy Of Nasal Turbinates
Hypo Or Hyperthyroidism
Hyposplenism
Hypotension Drugs
Hypothyroidism
Illicit Opioid Use
Immunodeficiencies
Infection Of Anal And Rectal Regions
Infection Of Bones And Joints
Infection Of Liver
Infection Of Male Genital System
Infection Of Other Or Unspecified Genitourinary System
Infection Of Skin And Subcutaneous Tissues
Infections Of Other Or Unspecified Organs
Infections Of The Digestive System
Infections Of The Heart
Inflammatory Bowel Disease
Influenza Immunisation
Influenza Immunisation Drugs
Insulin
Intellectual Disability
International Normalized Ratio (M5)
Intervertebral Disc Disorders
Intracerebral Haemorrhage
Intracranial Hypertension
Intrauterine Hypoxia
Iron Deficiency Anaemia
Irritable Bowel Syndrome
Ischaemia Heart Disease
Ischaemic Heart Disease
Ischaemic Stroke
Juvenile Arthritis
Juvenile Idiopathic Arthritis (Jia)
Keratitis
Labaics (P2)
Ldl Cholesterol
Learning Disability
Left Bundle Branch Block
Leiomyoma Of Uterus
Leukaemia
Lft Fbc (M3)
Li Level (M4)
Lichen Planus
Lipid Lowering Agents
Lipid Lowering Other
Lithium
Lithium (M4)
Lithium And Other Mood Stabilisers
Lithium Drug Codes
Lithium Levels
Lithium Therapy
Liver Fibrosis, Sclerosis And Cirrhosis
Loop Diuretics
Low Hdl-c
Lower Respiratory Tract Infections
Lung Cancer
Lupus Erythematosus (Local And Systemic)
Lymphocytes
Macrovascular Complications
Macular Degeneration
Male Infertility
Marital Status
Meglitinide
Meniere Disease
Meningitis
Menorrhagia And Polymenorrhoea
Metastatic Tumour
Metformin
Metformin (P8)
Methicillin-resistant Staphylococcus Aureus (Mrsa)
Methotrexate (M3)
Micro-albuminuria Testing
Microvascular Complications
Migraine
Mild Liver Disease
Moderate Or Severe Liver Disease
Monoclonal Gammopathy Of Undetermined Significance (Mgus)
Motor Neuron Disease
Multiple Myeloma And Malignant Plasma Cell Neoplasms
Multiple Sclerosis
Multiple Valve Dz
Myasthenia Gravis
Mycoses
Myelodysplastic Syndromes
Myocardial Infarction
Nasal Polyp
Neonatal Jaundice (Excl Haemolytic Dz Of The Newborn)
Neuromuscular Dysfunction Of Bladder
Neuropathic Pain
Neuropathy
Neutrophils
Nitrates
Non-acute Cystitis
Non-covid19 Cvd Death
Non-hodgkin Lymphoma
Nonrheumatic Aortic Valve Disorders
Nonrheumatic Mitral Valve Disorders
Nsaid
Obesity
Obsessive-compulsive Disorder
Obsessive-compulsive Disorder (Ocd)
Obstructive And Reflux Uropathy
Oesophageal Varices
Oesophagitis And Oesophageal Ulcer
Oesophagus Cancer
Opioid
Opioid Analgesics
Oral Decongestants
Osteoarthritis
Osteoarthritis (Excl Spine)
Osteoporosis
Other Adds
Other Anaemias
Other Antihypertensives
Other Cardiomyopathy
Other Coronary Heart Disease
Other Haemolytic Anaemias
Other Interstitial Pulmonary Diseases With Fibrosis
Other Nervous System Infections
Other Or Unspecified Infectious Organisms
Other Psychoactive Substance Misuse
Otitis Media
Ovarian Cancer
Pancreas Cancer
Pancreatitis
Parasitic Infections
Parkinson's Disease
Patent Ductus Arteriosus
Peptic (P3)
Peptic Ulcer Disease
Percutaneous Transluminal Coronary Angioplasty
Pericardial Effusion (Noninflammatory)
Peripheral Arterial Disease
Peripheral Neuropathies (Excluding Cranial Nerve And Carpal Tunnel Syndromes)
Peripheral Vascular Disease
Peritonitis
Personality Disorder
Personality Disorders
Physical Activity
Pilonidal Cyst/sinus
Pleural Effusion
Pleural Plaque
Pneumococcal Vaccin
Pneumonia
Pneumothorax
Polycystic Ovarian Syndrome
Polycythaemia Vera
Polymyalgia Rheumatica
Portal Hypertension
Post-term Infant
Postcoital And Contact Bleeding
Posterior Uveitis
Postinfective And Reactive Arthropathies
Postmenopausal Bleeding
Postviral Fatigue Syndrome, Neurasthenia And Fibromyalgia
Pregnancy
Prematurity
Primary Malignancy_biliary Tract
Primary Malignancy_bladder
Primary Malignancy_bone And Articular Cartilage
Primary Malignancy_brain, Other Cns And Intracranial
Primary Malignancy_breast
Primary Malignancy_cervical
Primary Malignancy_colorectal And Anus
Primary Malignancy_kidney And Ureter
Primary Malignancy_liver
Primary Malignancy_lung And Trachea
Primary Malignancy_malignant Melanoma
Primary Malignancy_mesothelioma
Primary Malignancy_multiple Independent Sites
Primary Malignancy_oesophageal
Primary Malignancy_oro-pharyngeal
Primary Malignancy_other Organs
Primary Malignancy_other Skin And Subcutaneous Tissue
Primary Malignancy_ovarian
Primary Malignancy_pancreatic
Primary Malignancy_prostate
Primary Malignancy_stomach
Primary Malignancy_testicular
Primary Malignancy_thyroid
Primary Malignancy_uterine
Primary Or Idiopathic Thrombocytopaenia
Primary Pulmonary Hypertension
Prostate Cancer
Protein Kinase Inhibitor Medication
Proteinuria
Psoriasis
Psoriatic Arthritis
Psoriatic Arthropathy
Psychosis (P13)
Psychosocial Support
Ptosis Of Eyelid
Pulmonary Collapse (Excl Pneumothorax)
Pulmonary Embolism
Raised Ldl-c
Raised Total Cholesterol
Raised Triglycerides
Rasinhibitors
Raynaud's Syndrome
Renal Cancer
Renal Disease
Respiratory Distress Of Newborn
Respiratory Failure
Respiratory Tract Infection
Retinal Detachments And Breaks
Retinal Screening
Retinal Vascular Occlusions
Rheumatic Fever
Rheumatic Valve Dz
Rheumatoid Arthritis
Rheumatoid Arthritis Group1
Rheumatoid Arthritis Group2
Rheumatoid Arthritis Group3
Rheumatoid Arthritis Group4
Rheumatological Disease
Right Bundle Branch Block
Rosacea
Sarcoidosis
Schizophrenia Spectrum
Schizophrenia, Schizotypal And Delusional Disorders
Scleritis And Episcleritis
Scoliosis
Screen Breast
Screen Cervical
Seborrheic Dermatitis
Secondary Malignancy_adrenal Gland
Secondary Malignancy_bone
Secondary Malignancy_bowel
Secondary Malignancy_brain, Other Cns And Intracranial
Secondary Malignancy_liver And Intrahepatic Bile Duct
Secondary Malignancy_lung
Secondary Malignancy_lymph Nodes
Secondary Malignancy_other Organs
Secondary Malignancy_pleura
Secondary Malignancy_retroperitoneum And Peritoneum
Secondary Or Other Thrombocytopaenia
Secondary Polycythaemia
Secondary Pulmonary Hypertension
Selective Serotonin Reuptake Inhibitor (Ssri) Adds
Self Harm
Septicaemia
Serious Mental Illness (Smi)
Serious Mental Illness (Smi) Drugs
Serum Creatine
Serum Creatine Testing
Serum Creatinine Tests
Sglt-2inhibitors
Sick Sinus Syndrome
Sickle-cell Anaemia
Sickle-cell Trait
Sjogren's Disease
Sleep Apnoea
Slow Fetal Growth Or Low Birth Weight
Smoking
Smoking Status
Smoking Status (P18)
Social Dysfunction
Socioeconomic Deprevation
Spina Bifida
Spinal Stenosis
Spirometry
Splenectomy
Splenomegaly
Spondyloarthropathy
Spondylolisthesis
Spondylosis
Stable Angina
Statins
Statins Plus Other Ll
Stomach Cancer
Stroke
Stroke Nos
Strong Analgesics
Subarachnoid Haemorrhage
Subdural Haematoma - Nontraumatic
Substance Misuse
Sulfonylureas
Sulphonylureas
Sumatriptan
Supraventricular Tachycardia
Syndrome Of Inappropriate Secretion Of Antidiuretic Hormone
Synovitis
Systemic Lupus Erthematosus
Systemic Sclerosis
Thalassaemia
Thalassaemia Trait
Thiazolidinediones
Thrombophilia
Thrombosis (P16)
Thyroid Function
Thyroid Function Test (M2)
Tics
Tinnitus
Transient Ischaemic Attack
Transplant
Tricyclic Adds
Trifascicular Block
Trigeminal Neuralgia
Tryglicerides
Tuberculosis
Tubulo-interstitial Nephritis
Type 1 Diabetes
Type 2 Diabetes
Typical Apds
Ulcerative Colitis
Undescended Testicle
Unnamed Inflammatory Arthritis
Unstable Angina
Upper Gastro Intestinal Malignancy
Urea And Electrolytes (M1)
Urinary Incontinence
Urinary Tract Infections
Urolithiasis
Urticaria
Venous Thromboembolic Disease (Excl Pe)
Ventricular Tachycardia
Viral Diseases (Excl Chronic Hepatitis/hiv)
Visual Impairment And Blindness
Vitamin B12 Deficiency Anaemia
Vitiligo
Volvulus
Warfarin
White Blood Cells

## Sheet: Access Needed
Data Set	Theme	Source	Access via	Detail	Notable data	Granularity	Merge via	Column1
Geneteics	Genetics: Genotyping (800,000 genome-wide variants and imputation to 90 million variants), whole exome sequencing & whole genome sequencing for all participants.	BIOBANK	* Requires access* (cost)	800,000 genome wide varaints and whole gene sequencing.	Needs access	Needs access	Needs access	Question if we already have access or if this is something that needs to be granted/ check
Biomarkers	Biomarkers available with Biobank	BIOBANK	*Requires access*	See biomarkers_forbiobank document Includes things such as: *HDL-Cholesterol * Calcium * Glucose *Alkaline Phosphatase. * Glutamyltransferase *albumin…	Needs access	Needs access	Needs access
Biomarkers - w/ Baseline assesments				* Written consent * face to face interviews and measurements * hand grip and collection of blood * salvia	Needs access	Needs access	Needs access	Biobank has a set of baselines - 2006-2010. So can track peoples health over a period of time. Which might help for the studying of ageing.
Imageing Data				Image data for: *Diabetes *T2D	Needs access	Needs access	Needs access	Dual-energy X-ray absorptiometry (DXA) and cartid and ultrasound. Performing imaging at this scale is unpreced ented and will allow researchers to identify associations between lifestyle and genetics factors - !!. Could we use imageing to bind both genetics and environment. Might be able to do natural imageing processing to classify differing groups -age groups, demograph etc. Can be used to proc…
Health related outcomes	BIOBANK	BIOBANK		Can see an overview of the different variables you can access. https://biobank.ndph.ox.ac.uk/showcase/label.cgi?id=100091	Seems to be a record Linkage process within the access which may help to map the paitents to location and to further data.			Example applications have been: Risk of type 2 diabetes and development of disease. Prostate cancer epidemiology consortium: Risk factors for prostate cancer. The prediction of asthma status using clinical and genetic variables. This resource provides us with what we intend to do with the data - argorithmically defined outcomes : https://biobank.ndph.ox.ac.uk/showcase/label.cgi?id=42
NIHR BioResource	Health	NHS data gateway	https://web.www.healthdatagateway.org/dataset/fc2 fcaec-bd5b-4d43-9e0c-2fed36eff0e4 https://web.www.healthdatagateway.org/dataset/4b8675d3-dd87-4cca-804c-aaf0e4ff8140 https://web.www.healthdatagateway.org/dataset/b4121feb-f91b-4e20-a19b-fa49c7a5c1c1	* contact details- nuber, postcode *	*Arthiritis p aitent identifier rheumatoid Arthiritus data * Blood group: Paitient identifier RHD postive Blood group a *Cancer : Non-hodgkin Cervix Ovarian Neoplasm of gastrointestinal tract Bladder neoplasm Prostate neoplasm Neoplasm of the lung testicular neoplasm Melanoma Gout Medication: Antiglaucoma preparations Lung surfactants agents for treatment of hemorrhoids selective serotoning agoni…	TBD	Local, NHS national codes, NHS number	We also record NHS number, where known, to allow linkage to healthcare records. Recruitment takes place at blood donor centres, disease clinics, online (particularly for the Mental Health BioResource) but also from more public settings. Over 300k samples within the dataset. See here for full list of all of the blood data collected: https://web.www.healthdatagateway.org/dataset/4b8675d3-dd87-4cca-…
Twins Uk DNA Methlyome data			https://twinsuk.ac.uk/resource s-for-researchers/access-our-data/		DATA TO reproduce an ageing clock.			Explicitly states that you can't merge or bind the data so the usability of it might be a bit hindered. Still work exploring- see the nature of this and if we might be able to use the results of an ageing clock to then be fed into another model. As well there is a cost to access the data about 1.5k for basic datasets and upwards of 3k for omics datasets.
